# Supplementary material for: Interpolymer Complexes of Poly(methacryloyloxyethyl phosphorylcholine) and Polyacids
Source: Polymers (Basel). 2022 Jan 20;14(3):407. doi: 10.3390/polym14030407 (PMC8839767; doi:10.3390/polym14030407)
Supplement: Supplementary file 1 [file polymers-14-00407-s001.zip]

Archive with 1 entries (1 files):
- polymers-1520033-supplementary.pdf
